# Supplementary material for: Nitrogen Gas-Assisted Extrusion for Improving the Physical Quality of Pea Protein-Enriched Corn Puffs with a Wide Range of Protein Contents
Source: Foods. 2024 Jul 30;13(15):2411. doi: 10.3390/foods13152411 (PMC11311776; doi:10.3390/foods13152411)
Supplement: Supplementary file 1 [file foods-13-02411-s001.zip]

Archive with 1 entries (1 files):
- foods-3076317-supplementary.pdf
